# Supplementary material for: A Study on the Planarian Model Confirms the Antioxidant Properties of Tameron against X-ray- and Menadione-Induced Oxidative Stress
Source: Antioxidants (Basel). 2023 Apr 18;12(4):953. doi: 10.3390/antiox12040953 (PMC10136237; doi:10.3390/antiox12040953)
Supplement: Supplementary file 1 [file antioxidants-12-00953-s001.zip]

Archive with 1 entries (1 files):
- antioxidants-2309994-supplementary.pdf
